# Supplementary material for: Offending behaviour, health and wellbeing of military veterans in the criminal justice system
Source: PLoS One. 2018 Nov 9;13(11):e0207282. doi: 10.1371/journal.pone.0207282 (PMC6226174; doi:10.1371/journal.pone.0207282)
Supplement: S2 Table — (XLSX) [file pone.0207282.s002.xlsx]

## Sheet: Sheet1
		Other offencesa (N=475*)	Violence against the person (N=396)
		N (%)	N (%*)	OR [95% CI]	p	aOR [95% CI]†	p
Any disorder
	No	95 (20.00)	64 (16.16)	1	-	1	-
	Yes	325 (68.42)	282 (71.21)	1.29 [0.90-1.84]	0.16	1.36 [0.94-1.99]	0.105532
Schizophrenia
	No	399 (84.00)	326 (82.32)	1	-	1	-
	Yes	21 (4.42)	20 (5.05)	1.17 [0.62-2.19]	0.63	1.11 [0.58-2.15]	0.750615
Anxiety
	No	255 (53.68)	185 (46.72)	1	-	1	-
	Yes	165 (34.74)	161 (40.66)	1.34 [1.01-1.79]	0.04	1.42 [1.05-1.92]	0.0242937
Personality Disorder
	No	385 (81.05)	315 (79.55)	1	-	1	-
	Yes	35 (7.37)	31 (7.83)	1.08 [0.65-1.80]	0.76	1.03 [0.61-1.75]	0.908174
Bipolar
	No	397 (83.58)	338 (85.35)	1	-	1	-
	Yes	23 (4.84)	8 (2.02)	0.41 [0.18-0.93]	0.03	0.39 [0.16-0.94]	0.0349007
Depression
	No	271 (57.05)	206 (52.02)	1	-	1	-
	Yes	149 (31.37)	140 (35.35)	1.24 [0.92-1.66]	0.16	1.31 [0.96-1.78]	0.0839749
Dementia
	No	415 (87.37)	341 (86.11)	1	-	1	-
	Yes	5 (1.05)	5 (1.26)	1.22 [0.35-4.24]	0.76	0.60 [0.15-2.43]	0.469836
ADHD
	No	419 (88.21)	343 (86.62)	1	-	1	-
	Yes	1 (0.21)	3 (0.76)	3.66 [0.38-35.39]	0.26	3.69 [0.36-37.29]	0.269148
Adjustment Disorder
	No	377 (79.37)	323 (81.57)	1	-	1	-
	Yes	43 (9.05)	23 (5.81)	0.62 [0.37-1.06]	0.08	0.65 [0.38-1.13]	0.125634
Brain Injury
	No	417 (87.79)	339 (85.61)	1	-	1	-
	Yes	3 (0.63)	7 (1.77)	2.87 [0.74-11.18]	0.13	2.63 [0.64-10.79]	0.178764
Organic Disorder
	No	418 (88.00)	344 (86.87)	1	-	1	-
	Yes	2 (0.42)	2 (0.51)	1.22 [0.17-8.67]	0.85	0.74 [0.10-5.78]	0.776806
Eating Disorder
	No	419 (88.21)	344 (86.87)	1	-	1	-
	Yes	1 (0.21)	2 (0.51)	2.44 [0.22-26.98]	0.47	2.02 [0.17-24.20]	0.578161
Number of MH needs
	1 or fewer	320 (67.37)	242 (61.11)	1	-	1	-
	More than 1	100 (21.05)	104 (26.26)	1.17 [0.97-1.40]	0.1	1.19 [0.98-1.45]	0.0745553
Alcohol Use
	No	209 (44.00)	195 (49.24)	1	-	1	-
	Yes	208 (43.79)	140 (35.35)	0.72 [0.54-0.96]	0.03	0.77 [0.57-1.05]	0.0983647
Substance Use
	No	298 (62.74)	277 (69.95)	1	-	1	-
	Yes	114 (24.00)	50 (12.63)	0.47 [0.33-0.68]	<0.01	0.51 [0.35-0.75]	0.01
† Adjusted odds ratio: adjusted for age and employment status. * Percentages may not add up to 100 due to missing data. a All other non-violent and non-sexual offences.
