# Supplementary material for: Offending behaviour, health and wellbeing of military veterans in the criminal justice system
Source: PLoS One. 2018 Nov 9;13(11):e0207282. doi: 10.1371/journal.pone.0207282 (PMC6226174; doi:10.1371/journal.pone.0207282)
Supplement: S3 Table — (XLSX) [file pone.0207282.s003.xlsx]

## Sheet: Sheet1
		Other offencesa (N=938)	Acquisitive offence (N=103)
		N (%*)	N (%*)	OR [95% CI]	p	aOR [95% CI]†	p
Gender
	Female	28 (2.99)	4 (3.88)	1	-	1	-
	Male	905 (96.48)	99 (96.12)	0.77 [0.26-2.23]	0.62	1.42 [0.32-6.26]	0.645308
Age
	25 & Under	87 (9.28)	10 (9.71)	1	-	1	-
	26-35	278 (29.64)	40 (38.83)	1.25 [0.60-2.61]	0.548491	1.21 [0.55-2.67]	0.633895
	36-45	243 (25.91)	26 (25.24)	0.93 [0.43-2.01]	0.855176	0.72 [0.31-1.69]	0.453691
	46-55	197 (21.00)	17 (16.50)	0.75 [0.33-1.71]	0.493662	0.72 [0.30-1.76]	0.476504
	56-65	61 (6.50)	7 (6.80)	1.00 [0.36-2.77]	0.997484	0.87 [0.28-2.70]	0.806521
	Over 65	68 (7.25)	2 (1.94)	0.26 [0.05-1.21]	0.0849847	0.17 [0.02-1.18]	0.0731563
Ethnicity
	BME	51 (5.44)	11 (10.68)	1	-	1	-
	White	864 (92.11)	91 (88.35)	0.49 [0.25-0.97]	0.04	0.50 [0.24-1.06]	0.0692825
Employment status
	Employed	311 (33.16)	20 (19.42)	0.42 [0.25-0.71]	<0.01	0.50 [0.29-0.88]	0.0154235
	Unemployed	386 (41.15)	59 (57.28)	1	-	1	-
	Sickness/disability	99 (10.55)	15 (14.56)	0.99 [0.54-1.82]	0.98	1.11 [0.58-2.13]	0.744158
	Retired	76 (8.10)	5 (4.85)	0.43 [0.17-1.11]	0.08	1.31 [0.36-4.71]	0.682753
	Other	22 (2.35)	1 (0.97)	0.30 [0.04-2.25]	0.24	0.47 [0.06-3.64]	0.467023
Accommodation status
	Homeless	77 (8.21)	20 (19.42)	2.78 [1.58-4.89]	<0.01	2.28 [1.27-4.10]	0.00600549
	Temporary	57 (6.08)	11 (10.68)	2.06 [1.02-4.17]	0.04	1.70 [0.82-3.54]	0.15344
	Own/Rent	577 (61.51)	54 (52.43)	1	-	1	-
	Parent/Family	111 (11.83)	9 (8.74)	0.87 [0.42-1.81]	0.7	0.78 [0.36-1.66]	0.517404
	Other	35 (3.73)	3 (2.91)	0.92 [0.27-3.08]	0.89	0.51 [0.12-2.27]	0.379214
† Adjusted odds ratio: adjusted for gender, age, ethnicity, employment status and accommodation status. * Percentages may not add up to 100 due to missing data. a All other offences.
