# Supplementary material for: Offending behaviour, health and wellbeing of military veterans in the criminal justice system
Source: PLoS One. 2018 Nov 9;13(11):e0207282. doi: 10.1371/journal.pone.0207282 (PMC6226174; doi:10.1371/journal.pone.0207282)
Supplement: S4 Table — (XLSX) [file pone.0207282.s004.xlsx]

## Sheet: Sheet1
		Other offencesa (N=938)	Acquisitive offence (N=103)
		N (%*)	N (%*)	OR [95% CI]	p	aOR [95% CI]†	p
Any disorder
	No	177 (18.87)	20 (19.42)	1	-	1	-
	Yes	647 (68.98)	73 (70.87)	1.00 [0.59-1.68]	1	0.97 [0.56-1.67]	0.91
Schizophrenia
	No	778 (82.94)	89 (86.41)	1	-	1	-
	Yes	46 (4.90)	4 (3.88)	0.76 [0.27-2.16]	0.61	0.75 [0.26-2.18]	0.59
Anxiety
	No	474 (50.53)	59 (57.28)	1	-	1	-
	Yes	350 (37.31)	34 (33.01)	0.78 [0.50-1.22]	0.27	0.76 [0.48-1.22]	0.25
Personality Disorder
	No	754 (80.38)	85 (82.52)	1	-	1	-
	Yes	70 (7.46)	8 (7.77)	1.01 [0.47-2.18]	0.97	0.90 [0.41-1.98]	0.8
Bipolar
	No	802 (85.50)	83 (80.58)	1	-	1	-
	Yes	22 (2.35)	10 (9.71)	4.39 [2.01-9.59]	<0.01	3.99 [1.73-9.21]	0.01
Depression
	No	514 (54.80)	60 (58.25)	1	-	1	-
	Yes	310 (33.05)	33 (32.04)	0.91 [0.58-1.43]	0.69	0.93 [0.59-1.49]	0.77
Dementia
	No	811 (86.46)	92 (89.32)	1	-	1	-
	Yes	13 (1.39)	1 (0.97)	0.68 [0.09-5.24]	0.71	1.85 [0.18-18.73]	0.6
ADHD
	No	819 (87.31)	93 (90.29)
	Yes	5 (0.53)	0 (0.00)
Adjustment Disorder
	No	757 (80.70)	86 (83.50)	1	-	1	-
	Yes	67 (7.14)	7 (6.80)	0.92 [0.41-2.07]	0.84	0.98 [0.43-2.23]	0.95
Brain Injury
	No	813 (86.67)	93 (90.29)
	Yes	11 (1.17)	0 (0.00)
Organic Disorder
	No	817 (87.10)	93 (90.29)
	Yes	7 (0.75)	0 (0.00)
Eating Disorder
	No	821 (87.53)	93 (90.29)
	Yes	3 (0.32)	0 (0.00)
Number of MH needs
	1 or fewer	602 (64.18)	74 (71.84)	1	-	1	-
	More than 1	222 (23.67)	19 (18.45)	0.91 [0.69-1.21]	0.52	0.92 [0.68-1.24]	0.57
Alcohol Use
	No	446 (47.55)	59 (57.28)	1	-	1	-
	Yes	366 (39.02)	31 (30.10)	0.64 [0.41-1.01]	0.06	0.59 [0.37-0.94]	0.03
Substance Use
	No	651 (69.40)	48 (46.60)	1	-	1	-
	Yes	145 (15.46)	42 (40.78)	3.93 [2.50-6.17]	<0.01	3.49 [2.17-5.63]	0.01
† Adjusted odds ratio: adjusted for employment status and accommodation status. * Percentages may not add up to 100 due to missing data. a All other offences.
