# Supplementary material for: Offending behaviour, health and wellbeing of military veterans in the criminal justice system
Source: PLoS One. 2018 Nov 9;13(11):e0207282. doi: 10.1371/journal.pone.0207282 (PMC6226174; doi:10.1371/journal.pone.0207282)
Supplement: S5 Table — (XLSX) [file pone.0207282.s005.xlsx]

## Sheet: Sheet1
		Other offencesa (N=958)	Motoring offence (N=83)
		N (%*)	N (%*)	OR [95% CI]	p	aOR [95% CI]†	p
Gender
	Female	29 (3.03)	3 (3.61)	1	-	1	-
	Male	926 (96.66)	78 (93.98)	0.81 [0.24-2.73]	0.74	0.76 [0.22-2.66]	0.664406
Age
	25 & Under	92 (9.60)	5 (6.02)	1	-	1	-
	26-35	288 (30.06)	30 (36.14)	1.92 [0.72-5.08]	0.191122	2.52 [0.73-8.74]	0.145224
	36-45	252 (26.30)	17 (20.48)	1.24 [0.45-3.46]	0.679489	2.09 [0.57-7.63]	0.2647
	46-55	197 (20.56)	17 (20.48)	1.59 [0.57-4.44]	0.377746	3.31 [0.91-12.09]	0.0699789
	56-65	57 (5.95)	11 (13.25)	3.55 [1.17-10.75]	0.0249304	4.74 [1.09-20.69]	0.0384962
	Over 65	67 (6.99)	3 (3.61)	0.82 [0.19-3.57]	0.795571	1.44 [0.18-11.24]	0.730727
Ethnicity
	BME	57 (5.95)	5 (6.02)	1	-	1	-
	White	881 (91.96)	74 (89.16)	0.96 [0.37-2.46]	0.93	0.76 [0.29-2.04]	0.587849
Employment status
	Employed	286 (29.85)	45 (54.22)	3.73 [2.12-6.58]	<0.01	3.44 [1.89-6.27]	0.01
	Unemployed	427 (44.57)	18 (21.69)	1	-	1	-
	Sickness/disability	110 (11.48)	4 (4.82)	0.86 [0.29-2.60]	0.79	0.77 [0.25-2.37]	0.653001
	Retired	76 (7.93)	5 (6.02)	1.56 [0.56-4.33]	0.39	1.89 [0.46-7.79]	0.379264
	Other	20 (2.09)	3 (3.61)	3.56 [0.97-13.08]	0.06	1.38 [0.17-11.26]	0.760922
Accommodation status
	Homeless	90 (9.39)	7 (8.43)	0.85 [0.37-1.92]	0.69	0.92 [0.37-2.25]	0.847176
	Temporary	66 (6.89)	2 (2.41)	0.33 [0.08-1.39]	0.13	0.53 [0.12-2.29]	0.394014
	Own/Rent	578 (60.33)	53 (63.86)	1	-	1	-
	Parent/Family	113 (11.80)	7 (8.43)	0.68 [0.30-1.52]	0.34	0.78 [0.33-1.85]	0.575921
	Other	37 (3.86)	1 (1.20)	0.29 [0.04-2.19]	0.23	0.39 [0.05-3.00]	0.367576
† Adjusted odds ratio: adjusted for gender, age, ethnicity, employment status and accommodation status. * Percentages may not add up to 100 due to missing data. a All other offences.
