# Supplementary material for: Offending behaviour, health and wellbeing of military veterans in the criminal justice system
Source: PLoS One. 2018 Nov 9;13(11):e0207282. doi: 10.1371/journal.pone.0207282 (PMC6226174; doi:10.1371/journal.pone.0207282)
Supplement: S6 Table — (XLSX) [file pone.0207282.s006.xlsx]

## Sheet: Sheet1
		Other offencesa (N=958)	Motoring offence (N=83)
		N (%*)	N (%*)	OR [95% CI]	p	aOR [95% CI]†	p
Any disorder
	No	177 (18.48)	20 (24.10)	1	-	1	-
	Yes	668 (69.73)	52 (62.65)	0.69 [0.40-1.18]	0.18	0.84 [0.47-1.51]	0.568364
Schizophrenia
	No	797 (83.19)	70 (84.34)	1	-	1	-
	Yes	48 (5.01)	2 (2.41)	0.47 [0.11-1.99]	0.31	0.63 [0.15-2.70]	0.530495
Anxiety
	No	485 (50.63)	48 (57.83)	1	-	1	-
	Yes	360 (37.58)	24 (28.92)	0.67 [0.41-1.12]	0.13	0.68 [0.40-1.15]	0.149467
Personality Disorder
	No	772 (80.58)	67 (80.72)	1	-	1	-
	Yes	73 (7.62)	5 (6.02)	0.79 [0.31-2.02]	0.62	0.95 [0.32-2.75]	0.917786
Bipolar
	No	816 (85.18)	69 (83.13)	1	-	1	-
	Yes	29 (3.03)	3 (3.61)	1.22 [0.36-4.12]	0.74	1.07 [0.24-4.71]	0.930877
Depression
	No	534 (55.74)	40 (48.19)	1	-	1	-
	Yes	311 (32.46)	32 (38.55)	1.37 [0.85-2.23]	0.2	1.44 [0.86-2.40]	0.166172
Dementia
	No	832 (86.85)	71 (85.54)	1	-	1	-
	Yes	13 (1.36)	1 (1.20)	0.90 [0.12-6.99]	0.92	1.39 [0.14-14.04]	0.781297
ADHD
	No	840 (87.68)	72 (86.75)
	Yes	5 (0.52)	0 (0.00)
Adjustment Disorder
	No	780 (81.42)	63 (75.90)	1	-	1	-
	Yes	65 (6.78)	9 (10.84)	1.71 [0.82-3.60]	0.15	1.65 [0.74-3.69]	0.222266
Brain Injury
	No	834 (87.06)	72 (86.75)
	Yes	11 (1.15)	0 (0.00)
Organic Disorder
	No	838 (87.47)	72 (86.75)
	Yes	7 (0.73)	0 (0.00)
Eating Disorder
	No	842 (87.89)	72 (86.75)
	Yes	3 (0.31)	0 (0.00)
Number of MH needs
	1 or fewer	624 (65.14)	52 (62.65)			1	-
	More than 1	221 (23.07)	20 (24.10)	0.94 [0.68-1.28]	0.68	1.00 [0.72-1.39]	0.992738
Alcohol Use
	No	481 (50.21)	24 (28.92)	1	-	1	-
	Yes	348 (36.33)	49 (59.04)	2.82 [1.70-4.69]	<0.01	2.67 [1.56-4.57]	0.01
Substance Use					1
	No	634 (66.18)	65 (78.31)	1	-	1	-
	Yes	181 (18.89)	6 (7.23)	0.32 [0.14-0.76]	<0.01	0.32 [0.12-0.83]	0.0195882
† Adjusted odds ratio: adjusted for age and employment status. * Percentages may not add up to 100 due to missing data. a All other non-violent and non-sexual offences.
